# Supplementary material for: Resonant laser ionization and mass separation of 225Ac
Source: Sci Rep. 2023 Jan 24;13:1347. doi: 10.1038/s41598-023-28299-4 (PMC9873802; doi:10.1038/s41598-023-28299-4)
Supplement: Supplementary file 1 — Supplementary Information. [file 41598_2023_28299_MOESM1_ESM.zip]

Archive with 26 entries (26 files):
- jabbrv-ltwa-all.ldf
- jabbrv-ltwa-en.ldf
- jabbrv.sty
- naturemag-doi.bst
- sample_supplementary.bib
- wlscirep.cls
- Main_supplementary.tex
- Images/calibration.pdf
- Images/coincidence_setup.png
- Images/decay_schema_branchings.pdf
- Images/electronic_scheme_coinc.png
- Images/electronic_scheme_Pb.png
- Images/fitted_m120_peaks_correction_factor_regions.pdf
- Images/M108_activity_coincidences.pdf
- Images/M120_activity_coincidences.pdf
- Images/Pb_castle.png
- Images/pb_efficiency.pdf
- Images/Pb_M108.pdf
- Images/Pb_M118.pdf
- Images/Pb_spectrum.pdf
- Images/publication_supp_m108_alpha_spectrum.pdf
- Images/supp_mat_200ns_window_IS.pdf
- Images/supp_mat_465_coincidence.pdf
- Images/supp_mat_1567_coincidence.pdf
- Images/supp_mat_spectrum_with_background.pdf
- compiled_PDF_version/Actinium_supplement-2.pdf
