# Supplementary material for: Resonant laser ionization and mass separation of 225Ac
Source: Sci Rep. 2023 Jan 24;13:1347. doi: 10.1038/s41598-023-28299-4 (PMC9873802; doi:10.1038/s41598-023-28299-4)
Supplement: Supplementary file 1 — Supplementary Information. [file 41598_2023_28299_MOESM1_ESM.zip › sample_supplementary.bib]

@article{leddy1925roentgen,
  title={{The Roentgen Treatment of Advanced Cancer}},
  author={Leddy, Eugene T and Weatherwax, James L},
  journal={Radiology},
  volume={5},
  number={4},
  pages={275--279},
  year={1925},
  publisher={The Radiological Society of North America}
}

@article{barnett2009normal,
  title={Normal tissue reactions to radiotherapy: towards tailoring treatment dose by genotype},
  author={Barnett, Gillian C and West, Catherine ML and Dunning, Alison M and Elliott, Rebecca M and Coles, Charlotte E and Pharoah, Paul DP and Burnet, Neil G},
  journal={Nature Reviews Cancer},
  volume={9},
  number={2},
  pages={134--142},
  year={2009},
  publisher={Nature Publishing Group}
}

@article{HANAHAN2011646,
title = {{Hallmarks of Cancer: The Next Generation}},
journal = {Cell},
volume = {144},
number = {5},
pages = {646-674},
year = {2011},
issn = {0092-8674},
doi = {https://doi.org/10.1016/j.cell.2011.02.013},
url = {https://www.sciencedirect.com/science/article/pii/S0092867411001279},
author = {Douglas Hanahan and Robert A. Weinberg},
}

@article{geiger2009metastasis,
  title={Metastasis mechanisms},
  author={Geiger, Thomas R and Peeper, Daniel S},
  journal={Biochimica et Biophysica Acta (BBA)-Reviews on Cancer},
  volume={1796},
  number={2},
  pages={293--308},
  year={2009},
  publisher={Elsevier}
}

@article{lambert2017emerging,
  title={Emerging biological principles of metastasis},
  author={Lambert, Arthur W and Pattabiraman, Diwakar R and Weinberg, Robert A},
  journal={Cell},
  volume={168},
  number={4},
  pages={670--691},
  year={2017},
  publisher={Elsevier}
}

@article{jadvar2017targeted,
  title={Targeted radionuclide therapy: an evolution toward precision cancer treatment},
  author={Jadvar, Hossein},
  journal={American Journal of Roentgenology},
  volume={209},
  number={2},
  pages={277--288},
  year={2017},
  publisher={Am Roentgen Ray Soc}
}

@article{gudkov2016targeted,
  title={Targeted radionuclide therapy of human tumors},
  author={Gudkov, Sergey V and Shilyagina, Natalya Yu and Vodeneev, Vladimir A and Zvyagin, Andrei V},
  journal={International journal of molecular sciences},
  volume={17},
  number={1},
  pages={33},
  year={2016},
  publisher={Multidisciplinary Digital Publishing Institute}
}

@article{pouget2015introduction,
  title={Introduction to radiobiology of targeted radionuclide therapy},
  author={Pouget, Jean-Pierre and Lozza, Catherine and Deshayes, Emmanuel and Boudousq, Vincent and Navarro-Teulon, Isabelle},
  journal={Frontiers in medicine},
  volume={2},
  pages={12},
  year={2015},
  publisher={Frontiers}
}

@article{desouky2015targeted,
  title={Targeted and non-targeted effects of ionizing radiation},
  author={Desouky, Omar and Ding, Nan and Zhou, Guangming},
  journal={Journal of Radiation Research and Applied Sciences},
  volume={8},
  number={2},
  pages={247--254},
  year={2015},
  publisher={Elsevier}
}

@article{nikjoo2016radiation,
  title={Radiation track, {DNA} damage and response—a review},
  author={Nikjoo, H and Emfietzoglou, D and Liamsuwan, T and Taleei, R and Liljequist, David and Uehara, S},
  journal={Reports on Progress in Physics},
  volume={79},
  number={11},
  pages={116601},
  year={2016},
  publisher={IOP Publishing}
}

@inproceedings{morgenstern2020supply,
  title={{Supply and Clinical Application of Actinium-225 and Bismuth-213}},
  author={Morgenstern, Alfred and Apostolidis, Christos and Bruchertseifer, Frank},
  booktitle={Seminars in nuclear medicine},
  volume={50},
  number={2},
  pages={119--123},
  year={2020},
  organization={Elsevier}
}


@article{bruchertseifer2019targeted_2,
  title={Targeted alpha therapy with bismuth-213 and actinium-225: Meeting future demand},
  author={Bruchertseifer, Frank and Kellerbauer, Alban and Malmbeck, Rikard and Morgenstern, Alfred},
  journal={Journal of Labelled Compounds and Radiopharmaceuticals},
  volume={62},
  number={11},
  pages={794--802},
  year={2019},
  publisher={Wiley Online Library}
}


@article{doi:10.1021/acscentsci.0c00720,
author = {Yan, Wudan},
title = {{Mining Medical Isotopes from Nuclear Waste}},
journal = {ACS Central Science},
volume = {6},
number = {6},
pages = {827-829},
year = {2020},
doi = {10.1021/acscentsci.0c00720},
URL = { 
        https://doi.org/10.1021/acscentsci.0c00720
},
eprint = { 
        https://doi.org/10.1021/acscentsci.0c00720
}

}

@article{robertson2018development,
  title={Development of 225{A}c radiopharmaceuticals: {TRIUMF} perspectives and experiences},
  author={Robertson, Andrew KH and Ramogida, Caterina F and Schaffer, Paul and Radchenko, Valery},
  journal={Current radiopharmaceuticals},
  volume={11},
  number={3},
  pages={156--172},
  year={2018},
  publisher={Bentham Science Publishers}
}

@article{ermolaev2012production,
  title={Production of actinium, thorium and radium isotopes from natural thorium irradiated with protons up to 141 {MeV}},
  author={Ermolaev, SV and Zhuikov, BL and Kokhanyuk, VM and Matushko, VL and Kalmykov, Stepan N and Aliev, Ramiz A and Tananaev, Ivan G and Myasoedov, Boris F},
  journal={Radiochimica Acta},
  volume={100},
  number={4},
  pages={223--229},
  year={2012},
  publisher={Oldenbourg Wissenschaftsverlag GmbH}
}

@article{griswold2016large,
  title={{Large scale accelerator production of 225Ac: effective cross sections for 78--192 MeV protons incident on 232Th targets}},
  author={Griswold, Justin R and Medvedev, Dmitri G and Engle, Jonathan W and Copping, Roy and Fitzsimmons, JM and Radchenko, V and Cooley, JC and Fassbender, ME and Denton, DL and Murphy, KE and others},
  journal={Applied Radiation and Isotopes},
  volume={118},
  pages={366--374},
  year={2016},
  publisher={Elsevier}
}

@article{weidner2012225ac,
  title={{225Ac and 223Ra production via 800 MeV proton irradiation of natural thorium targets}},
  author={Weidner, JW and Mashnik, SG and John, KD and Ballard, B and Birnbaum, ER and Bitteker, LJ and Couture, A and Fassbender, ME and Goff, GS and Gritzo, R and others},
  journal={Applied Radiation and Isotopes},
  volume={70},
  number={11},
  pages={2590--2595},
  year={2012},
  publisher={Elsevier}
}

@incollection{harvey2010production,
  title={{Production of Actinium-225 via High Energy Proton Induced Spallation of Thorium-232}},
  author={Harvey, James and Nolen, Jerry A and Kroc, Thomas and Gomes, Itacil and Horwitz, E Philip and McAlister, Daniel R},
  booktitle={Applications Of High Intensity Proton Accelerators},
  pages={321--326},
  year={2010},
  publisher={World Scientific}
}

@article{perron2020construction,
  title={Construction of a thorium/actinium generator at the {Canadian Nuclear Laboratories}},
  author={Perron, Randy and Gendron, Denise and Causey, Patrick W},
  journal={Applied Radiation and Isotopes},
  volume={164},
  pages={109262},
  year={2020},
  publisher={Elsevier}
}

@article{robertson2020232th,
  title={{232Th-Spallation-Produced 225Ac with Reduced 227Ac Content}},
  author={Robertson, Andrew KH and McNeil, Brooke L and Yang, Hua and Gendron, Denise and Perron, Randy and Radchenko, Valery and Zeisler, Stefan and Causey, Patrick and Schaffer, Paul},
  journal={Inorganic Chemistry},
  volume={59},
  number={17},
  pages={12156--12165},
  year={2020},
  publisher={ACS Publications}
}

@article{aliev2014isolation,
  title={Isolation of medicine-applicable actinium-225 from thorium targets irradiated by medium-energy protons},
  author={Aliev, RA and Ermolaev, SV and Vasiliev, AN and Ostapenko, VS and Lapshina, EV and Zhuikov, BL and Zakharov, NV and Pozdeev, VV and Kokhanyuk, VM and Myasoedov, BF and others},
  journal={Solvent Extraction and Ion Exchange},
  volume={32},
  number={5},
  pages={468--477},
  year={2014},
  publisher={Taylor \& Francis}
}

@article{radchenko2015application,
  title={Application of ion exchange and extraction chromatography to the separation of actinium from proton-irradiated thorium metal for analytical purposes},
  author={Radchenko, Valery and Engle, Jonathan W and Wilson, Justin Jeff and Maassen, Joel Ryan and Nortier, Francois Meiring and Taylor, Wayne Allen and Birnbaum, Eva R and Hudston, Lisa Ann and John, Kevin Dale and Fassbender, Michael Ernst},
  journal={Journal of Chromatography A},
  volume={1380},
  pages={55--63},
  year={2015},
  publisher={Elsevier}
}

@article{bruchertseifer2019targeted,
  title={Targeted alpha therapy with bismuth-213 and actinium-225: {Meeting future demand}},
  author={Bruchertseifer, Frank and Kellerbauer, Alban and Malmbeck, Rikard and Morgenstern, Alfred},
  journal={Journal of Labelled Compounds and Radiopharmaceuticals},
  volume={62},
  number={11},
  pages={794--802},
  year={2019},
  publisher={Wiley Online Library}
}

@article{zielinska2007improved,
  title={An improved method for the production of ac-225/bi-213 from th-229 for targeted alpha therapy},
  author={Zielinska, B and Apostolidis, C and Bruchertseifer, F and Morgenstern, A},
  journal={Solvent Extraction and Ion Exchange},
  volume={25},
  number={3},
  pages={339--349},
  year={2007},
  publisher={Taylor \& Francis}
}

@article{apostolidis2005production,
  title={Production of {Ac-225 from Th-229} for targeted $\alpha$ therapy},
  author={Apostolidis, C and Molinet, R and Rasmussen, G and Morgenstern, A},
  journal={Analytical chemistry},
  volume={77},
  number={19},
  pages={6288--6291},
  year={2005},
  publisher={ACS Publications}
}

@article{fedoseyev2000isolde,
  title={The {ISOLDE} laser ion source for exotic nuclei},
  author={Fedoseyev, VN and Huber, G and K{\"o}ster, U and Lettry, J and Mishin, VI and Ravn, H and Sebastian, V},
  journal={Hyperfine Interactions},
  volume={127},
  number={1},
  pages={409--416},
  year={2000},
  publisher={Springer}
}

@article{palenzuela2021cern,
  title={The {CERN-MEDICIS} isotope separator beamline},
  author={Palenzuela, Yisel Martinez and Barozier, Vincent and Chevallay, Eric and Cocolios, Thomas E and Duchemin, Charlotte and Fernier, Pascal and Huyse, Mark and Lambert, Laura and Lopez, Roberto and Marzari, Stefano and others},
  journal={Frontiers in Medicine},
  volume={8},
  year={2021},
  publisher={Frontiers Media SA}
}

@article{gadelshin2020melissa,
  title={{MELISSA: laser ion source setup at CERN-MEDICIS facility. Blueprint}},
  author={Gadelshin, VM and Barozier, V and Cocolios, TE and Fedosseev, VN and Formento-Cavaier, R and Haddad, F and Marsh, B and Marzari, S and Rothe, S and Stora, T and others},
  journal={Nuclear Instruments and Methods in Physics Research Section B: Beam Interactions with Materials and Atoms},
  volume={463},
  pages={460--463},
  year={2020},
  publisher={Elsevier}
}

@article{zvara1985simulation,
  title={Simulation of thermochromatographic processes by the {Monte Carlo} method},
  author={Zvara, I},
  journal={Radiochimica Acta},
  volume={38},
  number={2},
  pages={95--102},
  year={1985},
  publisher={OLDENBOURG WISSENSCHAFTSVERLAG}
}

@article{chen2019integrin,
  title={Integrin $\alpha$v$\beta$3-targeted radionuclide therapy combined with immune checkpoint blockade immunotherapy synergistically enhances anti-tumor efficacy},
  author={Chen, Haojun and Zhao, Liang and Fu, Kaili and Lin, Qiuming and Wen, Xuejun and Jacobson, Orit and Sun, Long and Wu, Hua and Zhang, Xianzhong and Guo, Zhide and others},
  journal={Theranostics},
  volume={9},
  number={25},
  pages={7948},
  year={2019},
  publisher={Ivyspring International Publisher}
}

@article{choi2018combined,
  title={Combined VLA-4--targeted radionuclide therapy and immunotherapy in a mouse model of melanoma},
  author={Choi, Jaeyeon and Beaino, Wissam and Fecek, Ronald J and Fabian, Kellsye PL and Laymon, Charles M and Kurland, Brenda F and Storkus, Walter J and Anderson, Carolyn J},
  journal={Journal of Nuclear Medicine},
  volume={59},
  number={12},
  pages={1843--1849},
  year={2018},
  publisher={Soc Nuclear Med}
}

@article{demaria2015role,
  title={Role of local radiation therapy in cancer immunotherapy},
  author={Demaria, Sandra and Golden, Encouse B and Formenti, Silvia C},
  journal={JAMA oncology},
  volume={1},
  number={9},
  pages={1325--1332},
  year={2015},
  publisher={American Medical Association}
}

@report{clearance,
title = {Recommendations of the Group of Experts established under the terms of Article 31 of the Euratom Treaty},
journal = {Radiation Protection: Practical use of the concepts of clearance and exemption - Part 1},
institution = {European Comision},
year = {2000}
}

@report{supply,
author = {Joao Alberto Osso Junior and others},
title = {Report on joint IAEA-JRC Workshop Supply of Actinium-225},
institution = {IAEA, Vienna},
year = {2018}
}

@article{BODEN201740,
title = {Thorium-229 quantified in historical Thorium-228 capsules},
journal = {Applied Radiation and Isotopes},
volume = {120},
pages = {40-44},
year = {2017},
issn = {0969-8043},
doi = {https://doi.org/10.1016/j.apradiso.2016.11.012},
url = {https://www.sciencedirect.com/science/article/pii/S0969804316307412},
author = {Sven Boden and Koen Vints and Simone Cagno and Dominic Maertens and Karen {Van Hecke} and Thomas Cardinaels},
keywords = {Th, Th, Ac, Ra, Ac, Bi, In-situ gamma-ray spectroscopy, Nuclear clock, Targeted alpha therapy},
abstract = {Thorium-229 is a valuable, but scarce, radionuclide for nuclear clock applications or targeted alpha therapy. While it is mostly produced by the decay of 233U, 229Th can also be produced by neutron irradiation of 226Ra. At SCK•CEN, capsules containing mainly 228Th (by-product of 226Ra irradiation) were characterized to quantify the present amounts of 229Th, 228Th, 227Ac, 226Ra with high resolution gamma spectroscopy, after a decay period of 40 years in which 228Th has decayed. High purity 229Th was quantified, and after recovery using radiochemical separation processes, it can be used to support ongoing research.}
}

@article{radchenko2021production,
  title={Production and Supply of $\alpha$-Particle--Emitting Radionuclides for Targeted $\alpha$-Therapy},
  author={Radchenko, Valery and Morgenstern, Alfred and Jalilian, Amir R and Ramogida, Caterina F and Cutler, Cathy and Duchemin, Charlotte and Hoehr, Cornelia and Haddad, Ferrid and Bruchertseifer, Frank and Gausemel, Haavar and others},
  journal={Journal of Nuclear Medicine},
  volume={62},
  number={11},
  pages={1495--1503},
  year={2021},
  publisher={Soc Nuclear Med}
}

@article{john2019us,
  title={US DOE tri-lab research and production effort to provide accelerator-produced 225Ac for radiotherapy: 2019 update},
  author={John, Kevin},
  journal={Journal of Medical Imaging and Radiation Sciences},
  volume={50},
  number={1},
  pages={S1},
  year={2019},
  publisher={Elsevier}
}

@article{johnson2021,
  title={Supplementary material to Resonant Laser Ionization and Mass Separation of 225Ac},
  author={Johnson, Jake and Heines Michael},
  journal={Nature Scientific reports},
  volume={to be defined},
  number={to be defined},
  pages={to be defined},
  year={2022},
  publisher={Nature Scientific Reports}
}

@article{kossert2020determination,
  title={Determination of the activity of 225Ac and of the half-lives of 213Po and 225Ac},
  author={Kossert, Karsten and Tak{\'a}cs, Marcell P{\'e}ter and N{\"a}hle, Ole},
  journal={Applied Radiation and Isotopes},
  volume={156},
  pages={109020},
  year={2020},
  publisher={Elsevier}
}

@article{pomme2012measurement,
  title={Measurement of the 225Ac half-life},
  author={Pomm{\'e}, S and Marouli, M and Suliman, G and Dikmen, H and Van Ammel, R and Jobb{\'a}gy, V and Dirican, A and Stroh, H and Paepen, J and Bruchertseifer, F and others},
  journal={Applied Radiation and Isotopes},
  volume={70},
  number={11},
  pages={2608--2614},
  year={2012},
  publisher={Elsevier}
}

@phdthesis{heines2021mass,
  title={Mass separation of 225Ac for medical applications: first proof of principle at CERN-MEDICIS},
  author={Heines, Michael},
  year={2021},
  school={KU Leuven}
}

@article{root,
  title={{ROOT}--{A} {C++} framework for petabyte data storage, statistical analysis and visualization},
  author={Antcheva, Ilka and Ballintijn, Maarten and Bellenot, Bertrand and Biskup, Marek and Brun, Rene and Buncic, Nenad and Canal, Ph and Casadei, Diego and Couet, Olivier and Fine, Valery and others},
  journal={Computer Physics Communications},
  volume={182},
  number={6},
  pages={1384--1385},
  year={2011},
  publisher={Elsevier}
}

@article{ziegler2010srim,
  title={{SRIM}--The stopping and range of ions in matter (2010)},
  author={Ziegler, James F and Ziegler, Matthias D and Biersack, Jochen P},
  journal={Nuclear Instruments and Methods in Physics Research Section B: Beam Interactions with Materials and Atoms},
  volume={268},
  number={11-12},
  pages={1818--1823},
  year={2010},
  publisher={Elsevier}
}

@book{knoll,
  title={Radiation detection and measurement},
  author={Knoll, Glenn F},
  year={2010},
  publisher={John Wiley \& Sons}
}

@phdthesis{Skwarnicki,
  author = "Tomasz Skwarnicki",
  title = "A Study of the Radiative Cascade Transitions between the Upsilon-Prime and Upsilon Resonances",
  year = "1986",
  school = "Institute of Nuclear Physics",
  address = "Cracow, Poland",
  pages = "106",
  note = "{DESY-F31-86-02}"
}
%
@phdthesis{Gaiser,
     author    = "Gaiser, J.",
     title     = "{Charmonium Spectroscopy from Radiative Decays of the $J/\psi$ and $\psi^{\prime}$}",
   year = "1982",
   school = "Stanford University",
   address = "Stanford, California, USA",
   pages = "178",
     note     = "{SLAC-0255}"
}
